# Supplementary material for: Physicochemical Properties Analysis and Secretome of Aspergillus niger in Fermented Rapeseed Meal
Source: PLoS One. 2016 Apr 6;11(4):e0153230. doi: 10.1371/journal.pone.0153230 (PMC4822828; doi:10.1371/journal.pone.0153230)
Supplement: S1 Table — (XLSX) [file pone.0153230.s001.xlsx]

## Sheet: chemical composition
	RSM			FRSM
CP, %	32.73	36.52	35.26	38.77	39.57	43.81
Small peptide,%	2.14	2.78	2.8	6.74	9.84	8.58
Fat, %	4.16	4.54	3.64	3.61	3.97	3.17
Starch,%	4.05	3.82	3.27	1.48	1.13	1.06
NDF, %	48.11	43.71	49.43	41.91	38.75	41.56
ADF, %	34.89	30.02	36.18	33.9984	27.6573	30.62
Hemicellulose,%	13.22	13.69	13.25	7.91157	11.0927	10.94
Lignin,%	17.34	18.91	14.68	16.78	16.22	12.37
Ash, %	7.68	7.88	8.52	10.17	8.78	8.94
Ca, %	0.65	0.53	0.67	0.71	0.9	0.66
Total P, %	0.96	1.27	1.08	1.29	1.28	1.47
Glucosinolates, μmol/g	40.35	37.71	47.68	21.93	20.92	28.74
Isothiocyanate, mg/g	2.18	3.01	2.26	1.3	1.08	0.93
Oxazolidithione, mg/g	1.67	1.84	2.12	0.98	0.92	1.23
Phytic acid,%	2.91	2.85	2.21	0.41	0.29	0.42
Amino Acid,%
Arg	1.85	1.72	2.32	1.97	2.48	1.72
His	0.74	1.01	0.81	0.74	0.72	0.87
Ile	1.24	1.12	1.1	1.39	1.32	1.57
Leu	2.19	2.08	2.37	2.87	2.85	2.43
Lys	1.97	1.89	1.35	1.9	1.62	2.05
Met	0.57	0.47	0.53	0.52	0.68	0.77
Phe	1.31	1.22	1.39	1.55	1.54	1.87
Thr	1.28	1.39	1.46	1.73	1.52	1.81
Val	1.42	1.32	1.81	1.71	1.51	2.06
Ala	1.23	1.27	1.44	1.61	1.58	1.99
Asp	2.36	1.89	2.25	2.77	3.11	3.24
Cys	0.61	0.57	0.79	0.68	0.66	0.92
Glu	5.92	5.06	7.51	6.04	6.29	8.03
Gly	1.53	1.44	1.72	1.93	1.75	2.04
Pro	1.68	1.88	2.11	2.22	2.32	2.2
Ser	1.46	1.51	1.33	1.62	1.61	1.95
Tyr	1.15	1.14	0.99	1.27	1.31	1.42
